# Supplementary material for: Reduced Abundance of Nitrate-Reducing Bacteria in the Oral Microbiota of Women with Future Preeclampsia
Source: Nutrients. 2022 Mar 8;14(6):1139. doi: 10.3390/nu14061139 (PMC8953404; doi:10.3390/nu14061139)
Supplement: Supplementary file 1 [file nutrients-14-01139-s001.zip]

Archive with 1 entries (1 files):
- nutrients-1599466-supplementary.pdf
